# Supplementary material for: In Situ Gel-Forming System for the Removal of Ferruginous Deposits on Nanhai I Shipwreck
Source: Gels. 2025 Jul 12;11(7):543. doi: 10.3390/gels11070543 (PMC12295655; doi:10.3390/gels11070543)
Supplement: Supplementary file 1 [file gels-11-00543-s001.zip]

Archive with 1 entries (1 files):
- gels-3713557-supplementary.pdf
